# Supplementary material for: The Resistome of ESKAPEE Pathogens in Untreated and Treated Wastewater: A Polish Case Study
Source: Biomolecules. 2022 Aug 21;12(8):1160. doi: 10.3390/biom12081160 (PMC9405806; doi:10.3390/biom12081160)
Supplement: Supplementary file 1 [file biomolecules-12-01160-s001.zip]

Archive with 1 entries (1 files):
- biomolecules-1829966-supplementary.pdf
